# Supplementary material for: Betulinic acid decreases lipid accumulation in adipogenesis-induced human mesenchymal stem cells with upregulation of PGC-1α and UCP-1 and post-transcriptional downregulation of adiponectin and leptin secretion
Source: PeerJ. 2021 Oct 14;9:e12321. doi: 10.7717/peerj.12321 (PMC8520689; doi:10.7717/peerj.12321)
Supplement: Supplemental Information 4 [file peerj-09-12321-s004.xlsx]

## Sheet: Sheet1
CGM
D7							D10
BA (µM)	1	2	3	Average	S.D.		BA (µM)	1	2	3	Average	S.D.
0	99.2938	97.9487	102.757	100	2.48095		0	99.953	100.213	99.8338	100	0.194029
5	102.008	82.3322	70.4769	84.9389	15.9262		5	103.791	107.596	104.018	105.135	2.13422
10	98.401	98.6153	88.0575	95.0246	6.03468		10	96.9501	96.8525	118.383	104.062	12.4023
15	102.305	95.961	118.374	105.547	11.5528		15	108.647	110.458	114.328	111.144	2.90188
20	98.9605	98.5677	115.505	104.345	9.66764		20	103.184	98.251	91.5405	97.6584	5.84414
OM
D7							D10
BA (µM)	1	2	3	Average	S.D.		BA (µM)	1	2	3	Average	S.D.
0	108.497	96.5349	94.9684	100	7.39992		0	102.013	109.688	88.2989	100	10.8359
5	104.025	111.331	97.9731	104.443	6.68848		5	81.0536	111.904	138.071	110.343	28.541
10	89.6141	82.5794	90.1267	87.4401	4.21727		10	100.385	102.958	101.666	101.67	1.28632
15	93.0318	87.0224	89.5286	89.8609	3.01845		15	87.7949	100.186	129.387	105.789	21.355
20	102.957	99.6677	90.6536	97.7595	6.3699		20	165.635	126.783	121.145	137.854	24.2236
AM
D7							D10
BA (µM)	1	2	3	Average	S.D.		BA (µM)	1	2	3	Average	S.D.
0	106.39	98.8794	94.7301	100	5.9104		0	90.9398	104.818	104.242	100	7.85163
5	110.518	113.342	96.8771	106.912	8.80469		5	103.792	104.18	107.346	105.106	1.94959
10	107.043	108.265	106.094	107.134	1.08823		10	116.318	112.802	105.318	111.48	5.61789
15	108.004	95.6079	88.2297	97.2804	9.99253		15	122.413	119.697	124.59	122.233	2.45143
20	99.1546	99.1902	91.812	96.719	4.24956		20	125.691	132.887	129.959	129.512	3.6185
