# Supplementary material for: Betulinic acid decreases lipid accumulation in adipogenesis-induced human mesenchymal stem cells with upregulation of PGC-1α and UCP-1 and post-transcriptional downregulation of adiponectin and leptin secretion
Source: PeerJ. 2021 Oct 14;9:e12321. doi: 10.7717/peerj.12321 (PMC8520689; doi:10.7717/peerj.12321)
Supplement: Supplemental Information 5 [file peerj-09-12321-s005.xlsx]

## Sheet: Sheet1
ALP activity
BA (µM)	ALP (U/mg protein)			Average (U/mg protein)	S.D.
	1	2	3
0	2.81937	2.77718	3.01715	2.87123	0.128115
5	3.31872	3.45606	3.69088	3.48855	0.188196
10	3.96915	3.83851	3.97952	3.92906	0.0785878
15	5.30341	5.41073	5.3479	5.35401	0.0539191
20	3.33097	3.31488	3.4293	3.35839	0.0619412
Calcium colorimetric
BA (µM)	Calcium (µg/well)			Average (µg/well)	S.D.
	1	2	3
0	24.9852	26.252	26.8481	26.0284	0.951372
5	29.8288	31.1701	29.6052	30.2014	0.846353
10	30.4995	28.7856	33.2566	30.8472	2.25571
15	31.2446	28.562	30.2014	30.0027	1.3523
20	26.6246	26.3265	26.7736	26.5749	0.227654
GPDH activity
BA (µM)	GPDH (mU/mg protein)			Average (mU/mg protein)	S.D.
	1	2	3
0	30.5262	25.2931	30.5262	28.7818	3.02131
5	23.2887	18.9759	21.5636	21.2761	2.17069
10	19.3342	21.0918	20.213	20.213	0.878826
15	22.6399	20.8984	20.0276	21.1886	1.33012
20	18.3649	19.8953	18.3649	18.8751	0.883583
Total triglyceride
BA (µM)	fold change			Average (fold change)	S.D.
	1	2	3
0	0.921811	0.942387	1.1358	1	0.118058
5	0.798354	0.683128	0.666667	0.716049	0.0717514
10	0.584362	0.609053	0.654321	0.615912	0.0354802
15	0.567901	0.510288	0.567901	0.548697	0.033263
20	0.526749	0.641975	0.839506	0.66941	0.158173
