# Supplementary material for: Betulinic acid decreases lipid accumulation in adipogenesis-induced human mesenchymal stem cells with upregulation of PGC-1α and UCP-1 and post-transcriptional downregulation of adiponectin and leptin secretion
Source: PeerJ. 2021 Oct 14;9:e12321. doi: 10.7717/peerj.12321 (PMC8520689; doi:10.7717/peerj.12321)
Supplement: Supplemental Information 6 [file peerj-09-12321-s006.xlsx]

## Sheet: Sheet1
Lipid droplet number								Lipid droplet size
BA (µM)	Lipid droplet/mm2			Average (Lipid droplet/mm2)	S.D.			BA (µM)	Size	(% Frequency)
	1	2	3							1	2	3	Average (% Frequency)	S.D.
0	1979.29	1848.29	1945.57	1924.38	68.0223			0	<1	0.569325	0.563147	0.564065	0.565512	0.00333361
5	1924.86	1595.86	1737.29	1752.67	165.038				≥1 to <2	0.17113	0.163085	0.16734	0.167185	0.00402427
10	1363.71	1439.43	1021.71	1274.95	222.554				≥2	0.259545	0.273767	0.268595	0.267303	0.00719854
15	821.857	795.286	700.286	772.476	63.9149			5	<1	0.542675	0.546415	0.576515	0.555202	0.0185525
20	643.857	455.857	643.143	580.952	108.336				≥1 to <2	0.196304	0.186465	0.176795	0.186521	0.00975478
									≥2	0.261021	0.26712	0.24669	0.258277	0.0104878
								10	<1	0.597213	0.588726	0.622343	0.602761	0.0174819
									≥1 to <2	0.183113	0.180429	0.15604	0.173194	0.0149162
									≥2	0.219673	0.230846	0.221616	0.224045	0.00596905
								15	<1	0.617243	0.617568	0.648919	0.62791	0.0181949
									≥1 to <2	0.157483	0.16975	0.159935	0.162389	0.00649156
									≥2	0.225274	0.212682	0.191146	0.209701	0.0172579
								20	<1	0.663191	0.672516	0.61506	0.650256	0.030835
									≥1 to <2	0.154205	0.141962	0.171035	0.155734	0.0145969
									≥2	0.182605	0.185522	0.213905	0.194011	0.0172907
